# Supplementary material for: Pooled Enrichment Sequencing Identifies Diversity and Evolutionary Pressures at NLR Resistance Genes within a Wild Tomato Population
Source: Genome Biol Evol. 2016 Apr 27;8(5):1501–15. doi: 10.1093/gbe/evw094 (PMC4898808; doi:10.1093/gbe/evw094)
Supplement: Supplementary Data [file supp_evw094_suppl_data.zip]

Archive with 2 entries (2 files):
- SData.tar.gz
- SupplementaryFigures.pdf
